# Supplementary material for: Unraveling the genomic landscape of piscine myocarditis virus: mutation frequencies, viral diversity and evolutionary dynamics in Atlantic salmon
Source: Virus Evol. 2024 Nov 21;10(1):veae097. doi: 10.1093/ve/veae097 (PMC11665822; doi:10.1093/ve/veae097)
Supplement: veae097_Supp [file veae097_supp.zip]

Archive with 10 entries (8 files):
- veae097_Supp/
- veae097_Supp/suppl_data/
- veae097_Supp/suppl_data/Amono et al - Supplementary Fig S1.pdf
- veae097_Supp/suppl_data/Amono et al - Supplementary Fig S2.pdf
- veae097_Supp/suppl_data/Amono et al - Supplementary Fig S3.pdf
- veae097_Supp/suppl_data/Amono et al - Supplementary Material S1.pdf
- veae097_Supp/suppl_data/Amono et al - Supplementary Table S1.pdf
- veae097_Supp/suppl_data/Amono et al - Supplementary Table S2.pdf
- veae097_Supp/suppl_data/Amono et al - Supplementary Table S3.xlsx
- veae097_Supp/suppl_data/Amono et al - Supplementary Table S4.pdf
