# Supplementary material for: Unraveling the genomic landscape of piscine myocarditis virus: mutation frequencies, viral diversity and evolutionary dynamics in Atlantic salmon
Source: Virus Evol. 2024 Nov 21;10(1):veae097. doi: 10.1093/ve/veae097 (PMC11665822; doi:10.1093/ve/veae097)
Supplement: veae097_Supp [file veae097_supp.zip › veae097_Supp/suppl_data/Amono et al - Supplementary Table S3.xlsx]

## Sheet: Seq overview - acc. no.
Supplementary Table S3			Amono et al – Virus Evolution "Unraveling the genomic landscape of piscine myocarditis virus (PMCV): mutation frequencies, viral diversity and evolutionary dynamics in Atlantic salmon"
Case	Sample name	Species origin	Fish no.	Sampling [month]	Sampling [year]	Norwegian County	Country	Sequence description	Length [nt]	Accession numbers
A	A No2011-F17	A. salmon	17	4	2011	Nordland	Norway	Full genome	6688	PP405100
A	A No2011-F18	A. salmon	18	4	2011	Nordland	Norway	Full genome	6688	PP405101
A	A No2011-F19	A. salmon	19	4	2011	Nordland	Norway	Full genome	6688	PP405102
A	A No2011-F20	A. salmon	20	4	2011	Nordland	Norway	Full genome	6688	PP405103
B	B Tr2017-F1	A. salmon	1	6	2017	Trøndelag	Norway	Full genome	6371	PP405104
B	B Tr2017-F2	A. salmon	2	6	2017	Trøndelag	Norway	Full genome	6688	PP405105
B	B Tr2017-F3	A. salmon	3	6	2017	Trøndelag	Norway	Full genome	6636	PP405106
B	B Tr2017-F4	A. salmon	4	6	2017	Trøndelag	Norway	Full genome	6688	PP405107
B	B Tr2017-F6	A. salmon	6	6	2017	Trøndelag	Norway	ORF3	825	PP693232
B	B Tr2017-F7	A. salmon	7	6	2017	Trøndelag	Norway	ORF3	816	PP693233
B	B Tr2017-F8	A. salmon	8	6	2017	Trøndelag	Norway	ORF3	835	PP693234
B	B Tr2017-F9	A. salmon	9	6	2017	Trøndelag	Norway	ORF3	847	PP693235
B	B Tr2017-F10	A. salmon	10	6	2017	Trøndelag	Norway	ORF3	826	PP693236
B	B Tr2017-F11	A. salmon	11	6	2017	Trøndelag	Norway	ORF3	797	PP693237
B	B Tr2017-F12	A. salmon	12	6	2017	Trøndelag	Norway	ORF3	829	PP693238
B	B Tr2017-F13	A. salmon	13	6	2017	Trøndelag	Norway	ORF3	664	PP693239
B	B Tr2017-F14	A. salmon	14	6	2017	Trøndelag	Norway	ORF3	831	PP693240
B	B Tr2017-F16	A. salmon	16	6	2017	Trøndelag	Norway	ORF3	845	PP693241
B	B Tr2017-F17	A. salmon	17	6	2017	Trøndelag	Norway	ORF3	867	PP693242
B	B Tr2017-F18	A. salmon	18	6	2017	Trøndelag	Norway	ORF3	831	PP693243
B	B Tr2017-F19	A. salmon	19	6	2017	Trøndelag	Norway	Full genome	6688	PP405108
B	B Tr2017-F20	A. salmon	20	6	2017	Trøndelag	Norway	Full genome	6688	PP405109
C	C No2017-F5	A. salmon	5	6	2017	Nordland	Norway	Full genome	6688	PP657861
C	C No2017-F9	A. salmon	9	6	2017	Nordland	Norway	Full genome	6526	PP657862
D2	D2 Tr2017-F2	A. salmon	2	8	2017	Trøndelag	Norway	Full genome	6688	PP657863
D2	D2 Tr2017-F11	A. salmon	11	8	2017	Trøndelag	Norway	Full genome	6646	PP657864
D2	D2 Tr2017-F15	A. salmon	15	8	2017	Trøndelag	Norway	Full genome	6325	PP657865
D3	D3 Tr2017-F12	A. salmon	12	12	2017	Trøndelag	Norway	Full genome	6571	PP657866
D3	D3 Tr2017-F13	A. salmon	13	12	2017	Trøndelag	Norway	Full genome	6688	PP657867
D3	D3 Tr2017-F14	A. salmon	14	12	2017	Trøndelag	Norway	Full genome	6398	PP657868
E	E Ve2017-F2	A. salmon	2	8	2017	Vestland	Norway	Full genome	6425	PP657869
E	E Ve2017-F4	A. salmon	4	8	2017	Vestland	Norway	Full genome	6390	PP657870
E	E Ve2017-F5	A. salmon	5	8	2017	Vestland	Norway	ORF3	909	PP693244
E	E Ve2017-F6	A. salmon	6	8	2017	Vestland	Norway	ORF3	909	PP693245
E	E Ve2017-F11	A. salmon	11	8	2017	Vestland	Norway	ORF3	909	PP693246
E	E Ve2017-F12	A. salmon	12	8	2017	Vestland	Norway	ORF3	909	PP693247
E	E Ve2017-F13	A. salmon	13	8	2017	Vestland	Norway	ORF3	909	PP693248
E	E Ve2017-F15	A. salmon	15	8	2017	Vestland	Norway	ORF3	909	PP693249
E	E Ve2017-F20	A. salmon	20	8	2017	Vestland	Norway	ORF3	909	PP693250
F	F MR2017-F4	A. salmon	4	9	2017	Møre og Romsdal	Norway	ORF3	909	PP693251
F	F MR2017-F8	A. salmon	8	9	2017	Møre og Romsdal	Norway	Full genome	6614	PP657871
F	F MR2017-F10	A. salmon	10	9	2017	Møre og Romsdal	Norway	ORF3	909	PP693252
F	F MR2017-F12	A. salmon	12	9	2017	Møre og Romsdal	Norway	ORF3	909	PP693253
F	F MR2017-F21	A. salmon	21	9	2017	Møre og Romsdal	Norway	ORF3	909	PP693254
G	G TF2018-F1	A. salmon	1	1	2018	Troms og Finnmark	Norway	Full genome	6688	PP657872
G	G TF2018-F2	A. salmon	2	1	2018	Troms og Finnmark	Norway	ORF3	867	PP693255
G	G TF2018-F3	A. salmon	3	1	2018	Troms og Finnmark	Norway	ORF3	867	PP693256
G	G TF2018-F4	A. salmon	4	1	2018	Troms og Finnmark	Norway	ORF3	867	PP693257
G	G TF2018-F5	A. salmon	5	1	2018	Troms og Finnmark	Norway	ORF3	867	PP693258
G	G TF2018-F6	A. salmon	6	1	2018	Troms og Finnmark	Norway	ORF3	867	PP693259
G	G TF2018-F7	A. salmon	7	1	2018	Troms og Finnmark	Norway	ORF3	867	PP693260
G	G TF2018-F8	A. salmon	8	1	2018	Troms og Finnmark	Norway	ORF3	867	PP693261
G	G TF2018-F9	A. salmon	9	1	2018	Troms og Finnmark	Norway	ORF3	867	PP693262
G	G TF2018-F10	A. salmon	10	1	2018	Troms og Finnmark	Norway	ORF3	867	PP693263
G	G TF2018-F12	A. salmon	12	1	2018	Troms og Finnmark	Norway	ORF3	867	PP693265
G	G TF2018-F13	A. salmon	13	1	2018	Troms og Finnmark	Norway	ORF3	867	PP693266
G	G TF2018-F14	A. salmon	14	1	2018	Troms og Finnmark	Norway	ORF3	867	PP693267
G	G TF2018-F15	A. salmon	15	1	2018	Troms og Finnmark	Norway	ORF3	867	PP693268
G	G TF2018-F16	A. salmon	16	1	2018	Troms og Finnmark	Norway	ORF3	867	PP693269
G	G TF2018-F17	A. salmon	17	1	2018	Troms og Finnmark	Norway	ORF3	867	PP693270
G	G TF2018-F18	A. salmon	18	1	2018	Troms og Finnmark	Norway	ORF3	867	PP693271
G	G TF2018-F19	A. salmon	19	1	2018	Troms og Finnmark	Norway	ORF3	849	PP693272
G	G TF2018-F20	A. salmon	20	1	2018	Troms og Finnmark	Norway	ORF3	867	PP693273
H	H Tr2018-F1	A. salmon	1	12	2018	Trøndelag	Norway	Full genome	6688	PP657873
H	H Tr2018-F2	A. salmon	2	12	2018	Trøndelag	Norway	Full genome	6688	PP657874
H	H Tr2018-F3	A. salmon	3	12	2018	Trøndelag	Norway	Full genome	6688	PP657875
H	H Tr2018-F4	A. salmon	4	12	2018	Trøndelag	Norway	Full genome	6568	PP657876
H	H Tr2018-F5	A. salmon	5	12	2018	Trøndelag	Norway	Full genome	6688	PP657877
H	H Tr2018-F6	A. salmon	6	12	2018	Trøndelag	Norway	Full genome	6688	PP657878
H	H Tr2018-F7	A. salmon	7	12	2018	Trøndelag	Norway	Full genome	6573	PP657879
H	H Tr2018-F8	A. salmon	8	12	2018	Trøndelag	Norway	Full genome	6688	PP657880
H	H Tr2018-F9	A. salmon	9	12	2018	Trøndelag	Norway	Full genome	6688	PP657881
H	H Tr2018-F10	A. salmon	10	12	2018	Trøndelag	Norway	Full genome	6598	PP657882
H	H Tr2018-F11	A. salmon	11	12	2018	Trøndelag	Norway	Full genome	6655	PP657883
H	H Tr2018-F12	A. salmon	12	12	2018	Trøndelag	Norway	Full genome	6688	PP657884
I	I Tr2019-08-F1	A. salmon	1	8	2019	Trøndelag	Norway	ORF3	909	PP708721
I	I Tr2019-08-F2	A. salmon	2	8	2019	Trøndelag	Norway	ORF3	909	PP708722
I	I Tr2019-09-F2	A. salmon	2	9	2019	Trøndelag	Norway	ORF3	909	PP708723
I	I Tr2019-09-F3	A. salmon	3	9	2019	Trøndelag	Norway	ORF3	909	PP708724
I	I Tr2019-09-F4	A. salmon	4	9	2019	Trøndelag	Norway	ORF3	909	PP708725
I	I Tr2019-09-F5	A. salmon	5	9	2019	Trøndelag	Norway	ORF3	909	PP708726
I	I Tr2019-10-F1	A. salmon	1	10	2019	Trøndelag	Norway	ORF3	909	PP708727
I	I Tr2019-10-F2	A. salmon	2	10	2019	Trøndelag	Norway	ORF3	909	PP708728
I	I Tr2019-10-F3	A. salmon	3	10	2019	Trøndelag	Norway	ORF3	909	PP708729
I	I Tr2019-10-F4	A. salmon	4	10	2019	Trøndelag	Norway	ORF3	909	PP708730
I	I Tr2019-10-F5	A. salmon	5	10	2019	Trøndelag	Norway	ORF3	909	PP708731
I	I Tr2019-10-F6	A. salmon	6	10	2019	Trøndelag	Norway	ORF3	909	PP708732
I	I Tr2019-10-F7	A. salmon	7	10	2019	Trøndelag	Norway	ORF3	909	PP708733
I	I Tr2019-10-F8	A. salmon	8	10	2019	Trøndelag	Norway	ORF3	909	PP708734
I	I Tr2019-10-F9	A. salmon	9	10	2019	Trøndelag	Norway	ORF3	909	PP708735
I	I Tr2019-10-F11	A. salmon	11	10	2019	Trøndelag	Norway	ORF3	909	PP708736
J	J Tr2019-04-F1	A. salmon	1	4	2019	Trøndelag	Norway	ORF3	909	PP708737
J	J Tr2019-05-F1	A. salmon	1	5	2019	Trøndelag	Norway	ORF3	873	PP708738
J	J Tr2019-06-F1	A. salmon	1	6	2019	Trøndelag	Norway	ORF3	909	PP708739
J	J Tr2019-06-F2	A. salmon	2	6	2019	Trøndelag	Norway	ORF3	909	PP708740
J	J Tr2019-06-F3	A. salmon	3	6	2019	Trøndelag	Norway	ORF3	909	PP708741
J	J Tr2019-06-F4	A. salmon	4	6	2019	Trøndelag	Norway	ORF3	873	PP708742
J	J Tr2019-06-F5	A. salmon	5	6	2019	Trøndelag	Norway	ORF3	909	PP708743
J	J Tr2019-06-F6	A. salmon	6	6	2019	Trøndelag	Norway	ORF3	909	PP708744
J	J Tr2019-06-F7	A. salmon	7	6	2019	Trøndelag	Norway	ORF3	909	PP708745
J	J Tr2019-06-F8	A. salmon	8	6	2019	Trøndelag	Norway	ORF3	909	PP708746
J	J Tr2019-06-F9	A. salmon	9	6	2019	Trøndelag	Norway	ORF3	909	PP708747
J	J Tr2019-06-F10	A. salmon	10	6	2019	Trøndelag	Norway	ORF3	909	PP708748
J	J Tr2019-07-F1	A. salmon	1	7	2019	Trøndelag	Norway	ORF3	909	PP708749
J	J Tr2019-07-F2	A. salmon	2	7	2019	Trøndelag	Norway	ORF3	909	PP708750
J	J Tr2019-07-F3	A. salmon	3	7	2019	Trøndelag	Norway	ORF3	909	PP708751
J	J Tr2019-07-F4	A. salmon	4	7	2019	Trøndelag	Norway	ORF3	909	PP708752
J	J Tr2019-07-F5	A. salmon	5	7	2019	Trøndelag	Norway	ORF3	909	PP708753
J	J Tr2019-07-F6	A. salmon	6	7	2019	Trøndelag	Norway	ORF3	909	PP708754
J	J Tr2019-07-F7	A. salmon	7	7	2019	Trøndelag	Norway	ORF3	909	PP708755
J	J Tr2019-07-F9	A. salmon	9	7	2019	Trøndelag	Norway	ORF3	909	PP708756
J	J Tr2019-07-F10	A. salmon	10	7	2019	Trøndelag	Norway	ORF3	909	PP708757
J	J Tr2019-10-F1	A. salmon	1	10	2019	Trøndelag	Norway	ORF3	909	PP708758
J	J Tr2019-10-F2	A. salmon	2	10	2019	Trøndelag	Norway	ORF3	909	PP708759
J	J Tr2019-10-F5	A. salmon	5	10	2019	Trøndelag	Norway	ORF3	909	PP708760
J	J Tr2019-10-F6	A. salmon	6	10	2019	Trøndelag	Norway	ORF3	909	PP708761
J	J Tr2019-10-F7	A. salmon	7	10	2019	Trøndelag	Norway	ORF3	876	PP708762
J	J Tr2019-10-F8	A. salmon	8	10	2019	Trøndelag	Norway	ORF3	909	PP708763
J	J Tr2019-10-F9	A. salmon	9	10	2019	Trøndelag	Norway	ORF3	882	PP708764
J	J Tr2019-10-F10	A. salmon	10	10	2019	Trøndelag	Norway	ORF3	903	PP708765
K	K Tr2019-3-F1	A. salmon	1	3	2019	Trøndelag	Norway	ORF3	909	PP708766
K	K Tr2019-4-F1	A. salmon	1	4	2019	Trøndelag	Norway	ORF3	909	PP708767
K	K Tr2019-5-F1	A. salmon	1	5	2019	Trøndelag	Norway	ORF3	909	PP708768
K	K Tr2019-5-F2	A. salmon	2	5	2019	Trøndelag	Norway	ORF3	909	PP708769
K	K Tr2019-5-F3	A. salmon	3	5	2019	Trøndelag	Norway	ORF3	909	PP708770
K	K Tr2019-5-F4	A. salmon	4	5	2019	Trøndelag	Norway	ORF3	909	PP708771
K	K Tr2019-6-F1	A. salmon	1	6	2019	Trøndelag	Norway	ORF3	909	PP708772
K	K Tr2019-6-F2	A. salmon	2	6	2019	Trøndelag	Norway	ORF3	909	PP708773
K	K Tr2019-6-F3	A. salmon	3	6	2019	Trøndelag	Norway	ORF3	909	PP708774
K	K Tr2019-6-F4	A. salmon	4	6	2019	Trøndelag	Norway	ORF3	909	PP708775
K	K Tr2019-6-F5	A. salmon	5	6	2019	Trøndelag	Norway	ORF3	909	PP708776
K	K Tr2019-6-F7	A. salmon	7	6	2019	Trøndelag	Norway	ORF3	909	PP708777
K	K Tr2019-6-F8	A. salmon	8	6	2019	Trøndelag	Norway	ORF3	909	PP708778
K	K Tr2019-6-F9	A. salmon	9	6	2019	Trøndelag	Norway	ORF3	909	PP708779
K	K Tr2019-6-F10	A. salmon	10	6	2019	Trøndelag	Norway	ORF3	909	PP708780
K	K Tr2019-7-F1	A. salmon	1	7	2019	Trøndelag	Norway	ORF3	909	PP708781
K	K Tr2019-7-F2	A. salmon	2	7	2019	Trøndelag	Norway	ORF3	909	PP708782
K	K Tr2019-7-F3	A. salmon	3	7	2019	Trøndelag	Norway	ORF3	909	PP708783
K	K Tr2019-7-F4	A. salmon	4	7	2019	Trøndelag	Norway	ORF3	909	PP708784
K	K Tr2019-7-F5	A. salmon	5	7	2019	Trøndelag	Norway	ORF3	909	PP708785
K	K Tr2019-7-F6	A. salmon	6	7	2019	Trøndelag	Norway	ORF3	909	PP708786
K	K Tr2019-7-F7	A. salmon	7	7	2019	Trøndelag	Norway	ORF3	909	PP708787
K	K Tr2019-7-F8	A. salmon	8	7	2019	Trøndelag	Norway	ORF3	909	PP708788
K	K Tr2019-7-F9	A. salmon	9	7	2019	Trøndelag	Norway	ORF3	909	PP708789
K	K Tr2019-7-F10	A. salmon	10	7	2019	Trøndelag	Norway	ORF3	909	PP708790
K	K Tr2019-9-F1	A. salmon	1	9	2019	Trøndelag	Norway	ORF3	909	PP708791
K	K Tr2019-9-F2	A. salmon	2	9	2019	Trøndelag	Norway	ORF3	909	PP708792
K	K Tr2019-9-F3	A. salmon	3	9	2019	Trøndelag	Norway	ORF3	909	PP708793
K	K Tr2019-9-F4	A. salmon	4	9	2019	Trøndelag	Norway	ORF3	909	PP708794
K	K Tr2019-9-F5	A. salmon	5	9	2019	Trøndelag	Norway	ORF3	909	PP708795
K	K Tr2019-9-F6	A. salmon	6	9	2019	Trøndelag	Norway	ORF3	909	PP708796
K	K Tr2019-9-F7	A. salmon	7	9	2019	Trøndelag	Norway	ORF3	909	PP708797
K	K Tr2019-9-F8	A. salmon	8	9	2019	Trøndelag	Norway	ORF3	909	PP708798
K	K Tr2019-9-F9	A. salmon	9	9	2019	Trøndelag	Norway	ORF3	909	PP708799
K	K Tr2019-9-F10	A. salmon	10	9	2019	Trøndelag	Norway	ORF3	909	PP708800
L	L MR2019-9-F1	A. salmon	1	9	2019	Møre og Romsdal	Norway	ORF3	909	PP746946
L	L MR2019-10-F1	A. salmon	1	10	2019	Møre og Romsdal	Norway	ORF3	909	PP746947
L	L MR2019-10-F4	A. salmon	4	10	2019	Møre og Romsdal	Norway	ORF3	909	PP746948
L	L MR2019-10-F5	A. salmon	5	10	2019	Møre og Romsdal	Norway	ORF3	909	PP746949
L	L MR2019-10-F6	A. salmon	6	10	2019	Møre og Romsdal	Norway	ORF3	909	PP746950
L	L MR2019-11-F1	A. salmon	1	11	2019	Møre og Romsdal	Norway	ORF3	909	PP746951
L	L MR2019-11-F2	A. salmon	2	11	2019	Møre og Romsdal	Norway	ORF3	909	PP746952
L	L MR2019-11-F3	A. salmon	3	11	2019	Møre og Romsdal	Norway	ORF3	909	PP746953
L	L MR2019-11-F4	A. salmon	4	11	2019	Møre og Romsdal	Norway	ORF3	909	PP746954
L	L MR2019-11-F5	A. salmon	5	11	2019	Møre og Romsdal	Norway	ORF3	909	PP746955
L	L MR2019-11-F6	A. salmon	6	11	2019	Møre og Romsdal	Norway	ORF3	909	PP746956
L	L MR2019-11-F7	A. salmon	7	11	2019	Møre og Romsdal	Norway	ORF3	909	PP746957
L	L MR2019-11-F8	A. salmon	8	11	2019	Møre og Romsdal	Norway	ORF3	909	PP746958
L	L MR2019-11-F9	A. salmon	9	11	2019	Møre og Romsdal	Norway	ORF3	909	PP746959
L	L MR2019-11-F10	A. salmon	10	11	2019	Møre og Romsdal	Norway	ORF3	909	PP746960
L	L MR2019-12-F1	A. salmon	1	12	2019	Møre og Romsdal	Norway	ORF3	909	PP746961
L	L MR2019-12-F2	A. salmon	2	12	2019	Møre og Romsdal	Norway	ORF3	909	PP746962
L	L MR2019-12-F3	A. salmon	3	12	2019	Møre og Romsdal	Norway	ORF3	909	PP746963
L	L MR2019-12-F4	A. salmon	4	12	2019	Møre og Romsdal	Norway	ORF3	909	PP746964
L	L MR2019-12-F5	A. salmon	5	12	2019	Møre og Romsdal	Norway	ORF3	909	PP746965
L	L MR2019-12-F6	A. salmon	6	12	2019	Møre og Romsdal	Norway	ORF3	909	PP746966
L	L MR2019-12-F7	A. salmon	7	12	2019	Møre og Romsdal	Norway	ORF3	909	PP746967
L	L MR2019-12-F8	A. salmon	8	12	2019	Møre og Romsdal	Norway	ORF3	909	PP746968
L	L MR2019-12-F9	A. salmon	9	12	2019	Møre og Romsdal	Norway	ORF3	909	PP746969
L	L MR2019-12-F10	A. salmon	10	12	2019	Møre og Romsdal	Norway	ORF3	909	PP746970
L	L MR2020-1-F1	A. salmon	1	1	2020	Møre og Romsdal	Norway	ORF3	909	PP746971
L	L MR2020-1-F2	A. salmon	2	1	2020	Møre og Romsdal	Norway	ORF3	909	PP746972
L	L MR2020-1-F3	A. salmon	3	1	2020	Møre og Romsdal	Norway	ORF3	909	PP746973
L	L MR2020-1-F4	A. salmon	4	1	2020	Møre og Romsdal	Norway	ORF3	909	PP746974
L	L MR2020-1-F5	A. salmon	5	1	2020	Møre og Romsdal	Norway	ORF3	909	PP746975
L	L MR2020-1-F6	A. salmon	6	1	2020	Møre og Romsdal	Norway	ORF3	909	PP746976
L	L MR2020-1-F7	A. salmon	7	1	2020	Møre og Romsdal	Norway	ORF3	909	PP746977
L	L MR2020-1-F8	A. salmon	8	1	2020	Møre og Romsdal	Norway	ORF3	909	PP746978
L	L MR2020-1-F9	A. salmon	9	1	2020	Møre og Romsdal	Norway	ORF3	909	PP746979
L	L MR2020-1-F10	A. salmon	10	1	2020	Møre og Romsdal	Norway	ORF3	909	PP746980
BfA	BfA Ve2016-F2	A. salmon	2		2016	Vestland	Norway	ORF3	909	PP928471
BfA	BfA Ve2016-F7	A. salmon	7		2016	Vestland	Norway	ORF3	909	PP928472
BfA	BfA Ve2016-F13	A. salmon	13		2016	Vestland	Norway	ORF3	909	PP928473
	AL V-708 Ref Seq	A. salmon			2007	-	Norway	Full genome	6688	HQ339954
-	FO/498-19/2014	A. salmon	-		2014		Faroe Islands	Full genome	6486	PP525957
-	FO/607-25/2019	A. salmon	-		2019		Faroe Islands	Full genome	6486	PP525983
-	FO/782-06/2020	A. salmon	-		2020		Faroe Islands	Full genome	6610	PP525992
-	FO/782-15/2020	A. salmon	-		2020		Faroe Islands	Full genome	6610	PP525993
-	FO/820-06/2017	A. salmon	-		2017		Faroe Islands	Full genome	6486	PP525964
-	FO/1164-01/2016	A. salmon	-		2016		Faroe Islands	Full genome	6486	PP525961
-	FO/1245-02/2016	A. salmon	-		2016		Faroe Islands	Full genome	6486	PP525962
-	FO/1412-25/2018	A. salmon	-		2018		Faroe Islands	Full genome	6486	PP525979
-	FO/1550-01/2017	A. salmon	-		2017		Faroe Islands	Full genome	6486	PP525966
-	FO/1725-47/2017	A. salmon	-		2017		Faroe Islands	Full genome	6486	PP525968
-	FO/1014-18/2012	A. salmon (wild)	-		2012		Faroe Islands	Full genome	6486	PP525955
01	01a-No/10	A. salmon	-		2010	Nordland	Norway	ORF3	909	JQ728736
01	01b-No/10	A. salmon	-		2010	Nordland	Norway	ORF3	909	JQ728737
02	02a-No/10	A. salmon	-		2010	Nordland	Norway	ORF3	909	JQ728738
02	02b-No/10	A. salmon	-		2010	Nordland	Norway	ORF3	909	JQ728739
02	02c-No/10	A. salmon	-		2010	Nordland	Norway	ORF3	909	JQ728740
02	02d-No/10	A. salmon	-		2010	Nordland	Norway	ORF3	909	JQ728741
02	02e-No/10	A. salmon	-		2010	Nordland	Norway	ORF3	909	JQ728742
02	02g-No/10	A. salmon	-		2010	Nordland	Norway	ORF3	909	JQ728744
02	02h-No/10	A. salmon	-		2010	Nordland	Norway	ORF3	909	JQ728745
02	02i-No/10	A. salmon	-		2010	Nordland	Norway	ORF3	909	JQ728746
02	02j-No/10	A. salmon	-		2010	Nordland	Norway	ORF3	909	JQ728747
02	02k-No/10	A. salmon	-		2010	Nordland	Norway	ORF3	909	JQ728748
02	02l-No/10	A. salmon	-		2010	Nordland	Norway	ORF3	909	JQ728749
02	02m-No/10	A. salmon	-		2010	Nordland	Norway	ORF3	909	JQ728750
02	02n-No/10	A. salmon	-		2010	Nordland	Norway	ORF3	909	JQ728751
02	02o-No/10	A. salmon	-		2010	Nordland	Norway	ORF3	909	JQ728752
02	02p-No/10	A. salmon	-		2010	Nordland	Norway	ORF3	909	JQ728753
03	03-NT/10	A. salmon	-		2010	Nord-Trøndelag	Norway	ORF3	909	JQ728754
04	04a-ST/10	A. salmon	-		2010	Sør-Trøndelag	Norway	ORF3	909	JQ728755
04	04b-ST/10	A. salmon	-		2010	Sør-Trøndelag	Norway	ORF3	909	JQ728756
05	05-ST/10	A. salmon	-		2010	Sør-Trøndelag	Norway	ORF3	909	JQ728757
06	06-ST/09	A. salmon	-		2009	Sør-Trøndelag	Norway	ORF3	909	JQ728758
07	07-ST/10	A. salmon	-		2010	Sør-Trøndelag	Norway	ORF3	909	JQ728759
08	08-ST/10	A. salmon	-		2010	Sør-Trøndelag	Norway	ORF3	909	JQ728760
09	09-ST/10	A. salmon	-		2010	Sør-Trøndelag	Norway	ORF3	909	JQ728761
10	10a-ST/09	A. salmon	-		2009	Sør-Trøndelag	Norway	ORF3	909	JQ728762
10	10b-ST/09	A. salmon	-		2009	Sør-Trøndelag	Norway	ORF3	909	JQ728763
10	10c-ST/09	A. salmon	-		2009	Sør-Trøndelag	Norway	ORF3	909	JQ728764
11	11-ST/10	A. salmon	-		2010	Sør-Trøndelag	Norway	ORF3	909	JQ728765
12	12-ST/10	A. salmon	-		2010	Sør-Trøndelag	Norway	ORF3	909	JQ728766
13	13-ST/10	A. salmon	-		2010	Sør-Trøndelag	Norway	ORF3	909	JQ728767
13	13-ST/10	A. salmon	-		2010	Sør-Trøndelag	Norway	ORF3	909	JQ728768
15	15-MR/09	A. salmon	-		2009	Møre og Romsdal	Norway	ORF3	909	JQ728769
16	16-MR/10	A. salmon	-		2010	Møre og Romsdal	Norway	ORF3	909	JQ728770
17	17a-MR/09	A. salmon	-		2009	Møre og Romsdal	Norway	ORF3	909	JQ728771
17	17b-MR/09	A. salmon	-		2009	Møre og Romsdal	Norway	ORF3	909	JQ728772
17	17c-MR/09	A. salmon	-		2009	Møre og Romsdal	Norway	ORF3	909	JQ728773
18	18-MR/09	A. salmon	-		2009	Møre og Romsdal	Norway	ORF3	909	JQ728774
19	19a-MR/09	A. salmon	-		2009	Møre og Romsdal	Norway	ORF3	909	JQ728775
19	19b-MR/09	A. salmon	-		2009	Møre og Romsdal	Norway	ORF3	909	JQ728776
19	19c-MR/09	A. salmon	-		2009	Møre og Romsdal	Norway	ORF3	909	JQ728777
20	20-MR/10	A. salmon	-		2010	Møre og Romsdal	Norway	ORF3	909	JQ728778
21	21-MR/10	A. salmon	-		2010	Møre og Romsdal	Norway	ORF3	909	JQ728779
22	22-MR/10	A. salmon	-		2010	Møre og Romsdal	Norway	ORF3	909	JQ728780
23	23-MR/10	A. salmon	-		2010	Møre og Romsdal	Norway	ORF3	909	JQ728781
24	24-MR/09	A. salmon	-		2009	Møre og Romsdal	Norway	ORF3	909	JQ728782
25	25a-MR/09	A. salmon	-		2009	Møre og Romsdal	Norway	ORF3	909	JQ728783
25	25b-MR/09	A. salmon	-		2009	Møre og Romsdal	Norway	ORF3	909	JQ728784
25	25c-MR/09	A. salmon	-		2009	Møre og Romsdal	Norway	ORF3	909	JQ728785
25	25d-MR/09	A. salmon	-		2009	Møre og Romsdal	Norway	ORF3	909	JQ728786
25	25e-MR/09	A. salmon	-		2009	Møre og Romsdal	Norway	ORF3	909	JQ728787
25	25f-MR/09	A. salmon	-		2009	Møre og Romsdal	Norway	ORF3	909	JQ728788
25	25g-MR/09	A. salmon	-		2009	Møre og Romsdal	Norway	ORF3	909	JQ728789
25	25h-MR/09	A. salmon	-		2009	Møre og Romsdal	Norway	ORF3	909	JQ728790
25	25I-MR/09	A. salmon	-		2009	Møre og Romsdal	Norway	ORF3	909	JQ728791
25	25i-MR/09	A. salmon	-		2009	Møre og Romsdal	Norway	ORF3	909	JQ728791
25	25j-MR/09	A. salmon	-		2009	Møre og Romsdal	Norway	ORF3	909	JQ728792
25	25k-MR/09	A. salmon	-		2009	Møre og Romsdal	Norway	ORF3	909	JQ728793
25	25m-MR/09	A. salmon	-		2009	Møre og Romsdal	Norway	ORF3	909	JQ728795
25	25n-MR/09	A. salmon	-		2009	Møre og Romsdal	Norway	ORF3	909	JQ728796
25	25o-MR/09	A. salmon	-		2009	Møre og Romsdal	Norway	ORF3	909	JQ728797
25	25p-MR/09	A. salmon	-		2009	Møre og Romsdal	Norway	ORF3	909	JQ728798
25	25q-MR/09	A. salmon	-		2009	Møre og Romsdal	Norway	ORF3	909	JQ728799
25	25r-MR/09	A. salmon	-		2009	Møre og Romsdal	Norway	ORF3	909	JQ728800
25	25s-MR/09	A. salmon	-		2009	Møre og Romsdal	Norway	ORF3	909	JQ728801
26	26-MR/10	A. salmon	-		2010	Møre og Romsdal	Norway	ORF3	909	JQ728802
27	27-MR/10	A. salmon	-		2010	Møre og Romsdal	Norway	ORF3	909	JQ728803
28	28-MR/10	A. salmon	-		2010	Møre og Romsdal	Norway	ORF3	909	JQ728804
29	29-H/09	A. salmon	-		2009	Vestland	Norway	ORF3	909	JQ728805
30	30a-R/09	A. salmon	-		2009	Rogaland	Norway	ORF3	909	JQ728806
30	30b-R/09	A. salmon	-		2009	Rogaland	Norway	ORF3	909	JQ728807
30	30c-R/09	A. salmon	-		2009	Rogaland	Norway	ORF3	909	JQ728808
31	31-R/09	A. salmon	-		2009	Rogaland	Norway	ORF3	909	JQ728809
32	32a-R/09	A. salmon	-		2009	Rogaland	Norway	ORF3	909	JQ728810
32	32b-R/09	A. salmon	-		2009	Rogaland	Norway	ORF3	909	JQ728811
32	32c-R/09	A. salmon	-		2009	Rogaland	Norway	ORF3	909	JQ728812
32	32d-R/09	A. salmon	-		2009	Rogaland	Norway	ORF3	909	JQ728813
32	32e-R/09	A. salmon	-		2009	Rogaland	Norway	ORF3	909	JQ728814
32	32f-R/09	A. salmon	-		2009	Rogaland	Norway	ORF3	909	JQ728815
32	32g-R/09	A. salmon	-		2009	Rogaland	Norway	ORF3	909	JQ728816
32	32h-R/09	A. salmon	-		2009	Rogaland	Norway	ORF3	909	JQ728817
32	32i-R/09	A. salmon	-		2009	Rogaland	Norway	ORF3	909	JQ728818
32	32j-R/09	A. salmon	-		2009	Rogaland	Norway	ORF3	909	JQ728819
32	32k-R/09	A. salmon	-		2009	Rogaland	Norway	ORF3	909	JQ728820
32	32l-R/09	A. salmon	-		2009	Rogaland	Norway	ORF3	909	JQ728821
32	32m-R/09	A. salmon	-		2009	Rogaland	Norway	ORF3	909	JQ728822
32	32n-R/09	A. salmon	-		2009	Rogaland	Norway	ORF3	909	JQ728823
32	32o-R/09	A. salmon	-		2009	Rogaland	Norway	ORF3	909	JQ728824
33	33r-R/09	A. salmon	-		2009	Rogaland	Norway	ORF3	909	JQ728825
34	34a-R/09	A. salmon	-		2009	Rogaland	Norway	ORF3	909	JQ728826
34	34b-R/09	A. salmon	-		2009	Rogaland	Norway	ORF3	909	JQ728827
34	34c-R/09	A. salmon	-		2009	Rogaland	Norway	ORF3	909	JQ728828
35	35-R/09	A. salmon	-		2009	Rogaland	Norway	ORF3	909	JQ728829
36	36-VA/10	A. salmon	-		2010	Vest Agder	Norway	ORF3	909	JQ728830
-	708	A. salmon (wild)	-		2008	Vestland (Nausta river)	Norway	ORF3	909	JQ745679
-	1198	A. salmon (wild)	-		2007	Vestland (Årøy river)	Norway	ORF3	909	JQ745680
-	IRE-F208-16#1	Ballan wrasse	-			-	Ireland	ORF3	662	MF093542
-	IRE-F208-16#10	Corkwing wrasse	-			-	Ireland	ORF3	662	MF093543
-	IRE-F187-16#23	A. salmon	-			-	Ireland	ORF3	662	MF093544
-	IRE-F56-12#3	A. salmon	-			-	Ireland	ORF3	662	MF093545
-	IRE-F56-12#1	A. salmon	-			-	Ireland	ORF3	662	MF093546
-	IRE-F56-12#2	A. salmon	-			-	Ireland	ORF3	662	MF093547
-	IRE-F56-12#3	A. salmon	-			-	Ireland	ORF3	662	MF093548
-	IRE-F58-12#12	A. salmon	-			-	Ireland	ORF3	662	MF093549
-	IRE-F58-12#13	A. salmon	-			-	Ireland	ORF3	662	MF093550
-	IRE-F58-12#14	A. salmon	-			-	Ireland	ORF3	662	MF093551
-	F-196-16-33	A. salmon	-			-	Ireland	ORF3	604	MH844991
-	F-204-16-2	A. salmon	-			-	Ireland	ORF3	603	MH844992
-	F-208-16-9	A. salmon	-			-	Ireland	ORF3	609	MH844994
-	F-9-17-16	A. salmon	-			-	Ireland	ORF3	600	MH844996
-	F-14-17-9	A. salmon	-			-	Ireland	ORF3	600	MH844997
-	F-25-17-1	A. salmon	-			-	Ireland	ORF3	609	MH845000
-	F-26-17-2	A. salmon	-			-	Ireland	ORF3	606	MH845001
-	F-36-17-7	A. salmon	-			-	Ireland	ORF3	600	MH845003
-	F-44-17-1	A. salmon	-			-	Ireland	ORF3	600	MH845005
-	F-146-17-4	A. salmon	-			-	Ireland	ORF3	608	MH845009
-	F-151-17-2	A. salmon	-			-	Ireland	ORF3	609	MH845010
-	F-45-18-1	A. salmon	-			-	Ireland	ORF3	608	MH845014
-	F-45-18-4	A. salmon	-			-	Ireland	ORF3	605	MH845015
-	F-46-18-5	A. salmon	-			-	Ireland	ORF3	607	MH845016
-	F-46-18-7	A. salmon	-			-	Ireland	ORF3	607	MH845017
-	F-85-09-2	A. salmon	-			-	Ireland	ORF3	681	MK468684
-	F-85-09-7	A. salmon	-			-	Ireland	ORF3	641	MK468685
-	F-81-10-6	A. salmon	-			-	Ireland	ORF3	618	MK468687
